# Supplementary material for: Blockade of HVEM for Prostate Cancer Immunotherapy in Humanized Mice
Source: Cancers (Basel). 2021 Jun 16;13(12):3009. doi: 10.3390/cancers13123009 (PMC8235544; doi:10.3390/cancers13123009)
Supplement: Supplementary file 1 [file cancers-13-03009-s001.zip]

Archive with 1 entries (1 files):
- cancers-1238626-supplementary.pdf
